# Supplementary material for: Effects of a compound Trichoderma agent on Coptis chinensis growth, nutrients, enzyme activity, and microbial community of rhizosphere soil
Source: PeerJ. 2023 Jul 12;11:e15652. doi: 10.7717/peerj.15652 (PMC10349559; doi:10.7717/peerj.15652)
Supplement: Supplemental Information 6 [file peerj-11-15652-s006.xlsx]

## Sheet: Sheet1
KO_Hierarchy	CTA1	CTA2	CTA3	CTA4	CTA5	Fer1	Fer2	Fer3	Fer4	Fer5	H2O1	H2O2	H2O3	H2O4	H2O5
Unclassified	0.0533514	0.0531232	0.0530517	0.0530281	0.0537355	0.0535972	0.0536734	0.0535603	0.0532979	0.0530728	0.0530785	0.0533613	0.0532145	0.0532316	0.0534681
Organismal_Systems	0.0197935	0.0199503	0.0196732	0.0198475	0.0195804	0.0191934	0.0190755	0.0193328	0.0191803	0.0194417	0.0194607	0.0196844	0.0196751	0.0194886	0.0195131
Human_Diseases	0.0287366	0.0286917	0.0287545	0.0286429	0.0285656	0.0284595	0.0285088	0.0285722	0.0283934	0.0285428	0.0285982	0.0285935	0.0285461	0.0285848	0.0286561
Metabolism	0.48387	0.485504	0.484445	0.484848	0.48175	0.483408	0.481517	0.483709	0.482743	0.484781	0.484565	0.484484	0.485268	0.484946	0.484254
Genetic_Information_Processing	0.200642	0.201882	0.202113	0.202139	0.202457	0.199022	0.198474	0.198919	0.199891	0.201476	0.201565	0.20051	0.201351	0.201111	0.200449
Environmental_Information_Processing	0.135185	0.133187	0.133768	0.133345	0.13491	0.137447	0.1388	0.137121	0.136821	0.134428	0.134286	0.135127	0.134023	0.134512	0.135452
Cellular_Processes	0.078421	0.0776617	0.0781941	0.0781491	0.0790008	0.0788728	0.0799524	0.0787858	0.0796721	0.0782566	0.0784463	0.0782401	0.0779216	0.0781264	0.0782069
