# Supplementary material for: Effects of a compound Trichoderma agent on Coptis chinensis growth, nutrients, enzyme activity, and microbial community of rhizosphere soil
Source: PeerJ. 2023 Jul 12;11:e15652. doi: 10.7717/peerj.15652 (PMC10349559; doi:10.7717/peerj.15652)
Supplement: Supplemental Information 7 [file peerj-11-15652-s007.xlsx]

## Sheet: Sheet3
Guild	CTA1	CTA2	CTA3	CTA4	CTA5	Fer1	Fer2	Fer3	Fer4	Fer5	H2O1	H2O2	H2O3	H2O4	H2O5
Undefined_Saprotroph	0.516011	0.701306	0.596946	0.660381	0.660805	0.271733	0.28053	0.39522	0.277432	0.330893	0.280481	0.306799	0.219212	0.24051	0.396727
Unassigned	0.319012	0.179202	0.247551	0.188478	0.220602	0.286356	0.299339	0.418696	0.368627	0.429469	0.512545	0.435287	0.484277	0.528656	0.415911
Animal_Pathogen-Endophyte-Plant_Saprotroph-Soil_Saprotroph	0.000354	0.000168	0.000253	0.000219	0.004298	0.001281	0.184728	0.002477	0.02633	0.00531	0.000742	0.000606	0.000759	0.000456	0.000354
Plant_Pathogen	0.018074	0.009204	0.032638	0.042298	0.021781	0.182203	0.057336	0.011938	0.040092	0.026301	0.023082	0.03045	0.030346	0.039041	0.031426
Ectomycorrhizal	0.038857	0.022335	0.029953	0.02517	0.021968	0.065001	0.039783	0.07026	0.058428	0.046745	0.08058	0.059928	0.121354	0.085853	0.057788
Plant_Pathogen-Soil_Saprotroph-Wood_Saprotroph	0.048717	0.052087	0.043744	0.027074	0.024713	0.056232	0.037	0.036024	0.117002	0.040946	0.040339	0.054969	0.058948	0.016875	0.022051
Fungal_Parasite-Undefined_Saprotroph	0.018592	0.010839	0.0131	0.016657	0.011867	0.025673	0.018087	5.1e-05	0.026735	0.039982	0.001147	0.03336	0.023465	0.024729	0.00703
Endophyte	0.003405	0.001669	0.001889	0.002461	0.002562	0.00376	0.003844	0.033106	0.005344	0.003659	0.00386	0.010722	0.004838	0.011699	0.011699
Soil_Saprotroph	0.014734	0.010147	0.01853	0.013081	0.006103	0.029971	0.011158	8.4e-05	0.023277	0.026535	0.015324	0.025068	0.022911	0.028825	0.010285
Endophyte-Plant_Pathogen-Wood_Saprotroph	0.002125	0.000136	0.000203	0.000421	0.000693	0.002192	0.016251	0.000707	0.001281	0.017479	0.000742	0.001367	0.000456	0.000574	0.006542
Dung_Saprotroph-Undefined_Saprotroph	5.1e-05	6.8e-05	0	0.001231	0	0.015677	0.000186	0.000219	0.00027	0.000135	0.000135	0.000219	0.000118	0.000101	0.000169
Animal_Pathogen	0.002427	0.001348	0.002106	0.002582	0.002142	0.003742	0.003321	0.003338	0.004284	0.003103	0.014415	0.004502	0.003138	0.00351	0.004603
Plant_Pathogen-Undefined_Saprotroph	0.001113	0.000456	0.000742	0.000691	0.002798	0.001972	0.013772	0.000337	0.001551	0.000894	0.001821	0.011986	0.002325	0.00263	0.00081
Animal_Pathogen-Soil_Saprotroph	0.002478	0.002393	0.002157	0.002208	0.004821	0.005933	0.003236	0.005731	0.001939	0.004753	0.003135	0.003102	0.003287	0.003388	0.011985
Dung_Saprotroph	0.000303	0.000219	0.000759	0.002765	0.000625	0.011261	0.000606	0.000304	0.00108	0.000557	0.000607	0.000541	0.000675	0.000371	0.000489
Arbuscular_Mycorrhizal	0.003241	0.002297	0.001996	0.004591	0.003411	0.007793	0.004689	0.002126	0.010607	0.006578	0.00479	0.003784	0.004405	0.002145	0.001016
Dung_Saprotroph-Undefined_Saprotroph-Wood_Saprotroph	0.002461	0.001585	0.001685	0.001871	0.002747	0.004349	0.006674	0.004703	0.00853	0.006052	0.002208	0.00423	0.002309	0.001484	0.003338
Endophyte-Plant_Pathogen	0.000625	0.000607	0.000693	0.001214	0.001079	0.007686	0.004907	0.002209	0.004703	0.001046	0.00253	0.003424	0.003406	0.001349	0.003473
Wood_Saprotroph	0.001064	0.000641	0.000659	0.000575	0.000928	0.001198	0.001889	0.001552	0.005275	0.001822	0.001619	0.001064	0.002294	0.000911	0.000879
Animal_Pathogen-Endophyte-Epiphyte-Plant_Pathogen-Undefined_Saprotroph	0	0	0	0.000185	0	0.003843	0.000303	5.1e-05	0.000135	6.7e-05	0.000118	0.000135	8.4e-05	0	0
Lichenized	0.000373	0.000187	0.000374	0.000204	0.000389	0.000423	0.000474	0.000203	0.001198	0.000778	0.00123	0.000472	0.000828	0.000691	0.003694
Animal_Pathogen-Dung_Saprotroph-Endophyte-Plant_Pathogen-Undefined_Saprotroph	0.001046	0.00059	0.000792	0.00054	0.000624	0.001281	0.001113	0.002782	0.001956	0.001619	0.00231	0.001737	0.001821	0.001905	0.002545
Animal_Pathogen-Endophyte-Fungal_Parasite-Plant_Pathogen-Wood_Saprotroph	0.000321	5.1e-05	1.7e-05	0.000237	0.000254	0.000826	0.00135	0.000101	0.002174	3.4e-05	0.000286	0.00032	0.000118	0.000118	5.1e-05
Leaf_Saprotroph	0.00022	0.000153	0.000135	0.000354	0.000624	0.001585	0.002073	0.000929	0.000776	0.000777	0.00049	0.000557	0.000389	0.000338	0.00091
Animal_Parasite-Fungal_Parasite	0.000455	0.000304	0.001079	0.00059	0.000657	0.000388	0.000607	0	0.000387	0.000809	0.000169	0.000977	0.001888	0.00027	0.000253
Fungal_Parasite	0.000641	0.000305	0.000354	0.000371	0.000641	0.000591	0.001871	0.000878	0.00076	0.000725	0.000776	0.000759	0.000572	0.000455	0.00086
Ericoid_Mycorrhizal	1.7e-05	0.000135	3.4e-05	0.000236	0.000135	0.001787	0.000657	0.000286	0.000876	0.000388	8.5e-05	0.000202	0.000185	0	0.000152
Fungal_Parasite-Plant_Pathogen	0.000152	0.000404	0.000118	0.00032	0.000371	0.000455	0.00037	0.001787	0.001096	0.000186	0.000506	0.000506	0.00032	0.000506	0.000607
Animal_Pathogen-Endophyte-Plant_Pathogen-Wood_Saprotroph	0.000304	0.000135	0.000118	0.00032	0.000185	0.001501	0.000742	0.000186	0.001652	0.000354	0.001382	0.000455	0.001298	0.000202	6.7e-05
Dung_Saprotroph-Soil_Saprotroph-Wood_Saprotrop	0.000657	0.000169	0.000101	0.000523	0.000202	0.000185	6.7e-05	0.000506	0.000961	0.000118	0.000135	5.1e-05	0.001028	5.1e-05	0
Dung_Saprotroph-Endophyte-Litter_Saprotroph-Undefined_Saprotroph	0.000101	0	0	0	8.4e-05	0	3.4e-05	0	0	0	0.000135	3.4e-05	5.1e-05	0	0.001012
Ectomycorrhizal-Endophyte-Ericoid_Mycorrhizal-Litter_Saprotroph-Orchid_Mycorrhizal	0.000556	0.000169	0.000303	0.000404	0.000505	0.000606	0.00027	0.000911	0.000556	0.000202	0.000371	0.000439	0.000658	0.000354	0.000962
Animal_Endosymbiont-Undefined_Saprotroph	0.000219	0	3.4e-05	6.8e-05	0.000169	0.000422	0.00027	0.000118	0.000505	0.000101	0.000321	0.000287	0.000911	0.000438	0.00081
Plant_Pathogen-Wood_Saprotroph	0	3.4e-05	0	0	0	8.5e-05	0	1.7e-05	0.000893	1.7e-05	0	3.4e-05	5.1e-05	0	6.8e-05
Endophyte-Litter_Saprotroph-Wood_Saprotroph	0.000388	0.000286	0.000236	0.000624	0.000152	0.000271	0.000118	0.000556	0.000151	0.000456	0.000421	0.000304	0.000152	0.000708	0.000287
Orchid_Mycorrhizal	1.7e-05	0	8.4e-05	1.7e-05	0	5.1e-05	0.000641	0.000135	0.000219	3.4e-05	6.7e-05	0	5.1e-05	5.1e-05	3.4e-05
Ectomycorrhizal-Orchid_Mycorrhizal-Root_Associated_Biotroph	3.4e-05	5.1e-05	0.000118	0.000118	0.000101	3.4e-05	0.000102	1.7e-05	0.00054	3.4e-05	5.1e-05	0.00032	1.7e-05	5.1e-05	0
Undefined_Saprotroph-Wood_Saprotroph	0.000152	5.1e-05	6.7e-05	0.000152	0.000102	0.000119	0.000236	0.000219	0.00054	0.000288	0.000118	0.000202	0.000136	0.000101	0.000371
Animal_Pathogen-Endophyte-Fungal_Parasite-Lichen_Parasite-Plant_Pathogen-Wood_Saprotroph	0	0	0	0	6.7e-05	0	8.4e-05	6.8e-05	0.000539	0	0	0	8.4e-05	6.7e-05	3.4e-05
Animal_Pathogen-Clavicipitaceous_Endophyte-Fungal_Parasite	1.7e-05	0.000118	1.7e-05	0.00022	0	0.000506	0.000169	0.000219	0	5.1e-05	3.4e-05	8.4e-05	0.000152	6.7e-05	6.8e-05
Ectomycorrhizal-Undefined_Saprotroph	0.000135	3.4e-05	0.000102	0.000203	0.000169	0.000422	0.000472	0.00044	0.000304	0.000253	0.000203	0.000169	0.000338	5.1e-05	0.000253
Dung_Saprotroph-Ectomycorrhizal	3.4e-05	1.7e-05	0	1.7e-05	0.000101	3.4e-05	6.7e-05	8.4e-05	0.000253	0	3.4e-05	8.4e-05	0	5.1e-05	1.7e-05
Dung_Saprotroph-Endophyte-Wood_Saprotroph	8.4e-05	5.1e-05	0.000118	0.000118	0.000253	0	5.1e-05	1.7e-05	3.4e-05	5.1e-05	6.7e-05	0.000101	1.7e-05	0	8.4e-05
Plant_Saprotroph	8.5e-05	0	1.7e-05	6.7e-05	0.000101	0	0.000202	0.000151	3.4e-05	5.1e-05	0.000169	8.4e-05	1.7e-05	0.000101	5.1e-05
Animal_Pathogen-Dung_Saprotroph-Endophyte-Plant_Saprotroph-Soil_Saprotroph-Wood_Saprotroph	0	0	3.4e-05	8.4e-05	1.7e-05	0.000118	0	5.1e-05	0	0	0.000101	0.000185	3.4e-05	1.7e-05	0
Dung_Saprotroph-Wood_Saprotroph	0	0	1.7e-05	0	0	0	0	0	0.000118	1.7e-05	0	0	0	0.000185	5.1e-05
Endophyte-Undefined_Saprotroph	0	0	0	0.000102	0	0.000169	5.1e-05	0	1.7e-05	0	0	0	0	0	0
Fungal_Parasite-Wood_Saprotroph	0	0	0	0	0	0	5.1e-05	0	0.000169	0	0	0	0	0	0
Animal_Pathogen-Undefined_Saprotroph	3.4e-05	0	0	0	6.7e-05	1.7e-05	0.000101	5.1e-05	0.000151	3.4e-05	1.7e-05	0	0	0	5.1e-05
Endophyte-Wood_Saprotroph	0.000151	5.1e-05	0	0	1.7e-05	0	0	0	5.1e-05	6.7e-05	5.1e-05	0	5.1e-05	0	0
Bryophyte_Parasite-Leaf_Saprotroph-Soil_Saprotroph-Undefined_Saprotroph-Wood_Saprotroph	0	0	0	1.7e-05	0	0	5.1e-05	0.000136	0	5.1e-05	1.7e-05	6.8e-05	8.5e-05	3.4e-05	3.4e-05
Lichen_Parasite	5.1e-05	0	1.7e-05	3.4e-05	0	3.4e-05	0	1.7e-05	1.7e-05	0.000136	0.000118	0	3.4e-05	0.000101	6.7e-05
Clavicipitaceous_Endophyte-Plant_Pathogen	0.000101	3.4e-05	0	0	0	5.1e-05	0	3.4e-05	8.4e-05	1.7e-05	1.7e-05	1.7e-05	1.7e-05	1.7e-05	0
Endophyte-Plant_Pathogen-Undefined_Saprotroph	1.7e-05	0	1.7e-05	0	0	0	0.000101	5.1e-05	0	6.7e-05	0	1.7e-05	1.7e-05	0	8.4e-05
NULL	5.1e-05	0	5.1e-05	3.4e-05	0	1.7e-05	0	0	6.8e-05	1.7e-05	5.1e-05	5.1e-05	1.7e-05	0	0
Dung_Saprotroph-Soil_Saprotroph-Undefined_Saprotroph	0	0	3.4e-05	0	6.7e-05	0	0	0	1.7e-05	1.7e-05	5.1e-05	1.7e-05	0	0	0
Ectomycorrhizal-Lichen_Parasite-Lichenized-Plant_Pathogen	0	0	0	0	0	6.7e-05	0	0	0	0	0	0	1.7e-05	0	3.4e-05
Fungal_Parasite-Litter_Saprotroph	0	0	0	0	0	6.7e-05	0	0	0	0	0	0	0	0	0
Undefined_Saprotroph-Undefined_Biotroph	0	0	0	0	0	5.1e-05	6.7e-05	0	0	0	0	0	5.1e-05	0	0
Bryophyte_Parasite-Leaf_Saprotroph-Wood_Saprotroph	0	1.7e-05	0	0	0	5.1e-05	0	0	3.4e-05	0	0	0	1.7e-05	3.4e-05	0
Ectomycorrhizal-Ericoid_Mycorrhizal	1.7e-05	0	0	0	5.1e-05	0	0	1.7e-05	0	3.4e-05	0	0	5.1e-05	0	0
Ectomycorrhizal-Wood_Saprotroph	1.7e-05	0	1.7e-05	0	1.7e-05	0	0	0	1.7e-05	0	5.1e-05	0	3.4e-05	0	1.7e-05
Endophyte-Undefined_Saprotroph-Wood_Saprotroph	0	0	0	0	1.7e-05	0	0	0	0	0	0	0	0	5.1e-05	0
Animal_Endosymbiont	0	0	3.4e-05	0	1.7e-05	0	0	0	0	0	0	0	0	0	0
Animal_Pathogen-Plant_Pathogen-Soil_Saprotroph-Undefined_Saprotroph	1.7e-05	0	0	0	0	1.7e-05	0	0	0	0	0	0	0	0	3.4e-05
Dung_Saprotroph-Soil_Saprotroph	0	0	0	0	0	0	0	0	3.4e-05	0	0	3.4e-05	0	0	0
Endophyte-Litter_Saprotroph-Undefined_Saprotroph	0	0	0	0	0	0	0	0	0	0	3.4e-05	0	0	0	0
Epiphyte-Undefined_Saprotroph	0	0	3.4e-05	0	0	0	0	0	0	0	0	3.4e-05	1.7e-05	0	0
Bryophyte_Parasite-Undefined_Saprotroph	0	1.7e-05	0	0	0	0	0	0	0	0	0	0	0	0	0
Dung_Saprotroph-Ericoid_Mycorrhizal-Lichenized	0	0	0	0	0	0	0	0	0	0	1.7e-05	0	0	0	0
Plant_pathogenic_(?)_on_polen	0	0	0	0	0	0	0	0	0	1.7e-05	1.7e-05	0	0	0	0
Epiphyte-Plant_Pathogen-Wood_Saprotroph	0	0	0	0	0	0	0	0	0	0	0	0	0	0	0
